# Supplementary material for: Knowledge, attitudes and prevention practices related to dog-mediated rabies in Ethiopia: a systematic review and meta-analysis of observational epidemiological studies from inception to 2023
Source: Front Public Health. 2023 Dec 21;11:1276859. doi: 10.3389/fpubh.2023.1276859 (PMC10764596; doi:10.3389/fpubh.2023.1276859)
Supplement: Supplementary file 5 [file Data_Sheet_1.xlsx]

## Sheet: Study character 
SN	Authors	Year	Region	study setting	study design	Participants	Number participated	response rate	Sampling technique	Survey tool employed	outcome	M	F	Good K	Attitude	Practice	decision
1	Alie et al	2015	Amhara	Debre Tabor town	DCS	community	384	90.9	multistage sampling	face to face interview using pretested and structured questionnaires	KAP	207	177	190	190	190	count correct respose for K
2	Hagos et al	2020	Tigrai	Mekelle city	DCS	Community	633	100	Simple random sampling	interviewer administered a pretested structured questionnaire	KAP	276	357	354	354	388	the mean score was calcu- lated to determine respondent’s knowledge, attitude and practice
3	Guadu et al	2014	Amhara	Bahir Dar town	DCS	Community	410	0.969	multistage sampling	face to face interview using pretested and structured questionnaires	KAP	283	127	263	229	249	NR
4	Yalemebrat et al	2016	Amhara	Debark district	DCS	community	416	100	A simple random sampling and systematic random sampling	interviewer administered a pretested structured questionnaire	KAP	240	176	251	251	251	the scores were pooled together and the mean score was computed to determine the overall KAP of respondents. The respondents who score greater than or equal to the mean value grouped to good KAP
5	Gebremeskel et al	2019	Amhara	Kombolcha	ACS	community	384	100	multistage sampling	interviewer administered a pretested structured questionnaire	KAP	223	161	329	329	329	the scores were pooled together and the mean score was computed to determine the overall KAP of respondents. The respondents who score greater than or equal to the mean value grouped to good KAP
6	Jemberu et al	2013	Amhara	North Gondar Zone(Dabat district and Gonder town )	Prospective follow -up	community	120	100	sytematic random sampling	interviewer administered a pretested structured questionnaire	K	90	30	118	NA	NA	NR
7	Bahiru et al	2022	Amhara	Tach Armachiho , Koladiba town, Janamora , Debark town ,Metema ,Gendawuha town, Fogera , Debretabor town,Raya Kobo, Woldia town,Zequala and Sekota town	DCS	community	889	100	Multistage cluster sampling procedure	face to face interview using pretested and structured questionnaires	KAP	669	220	549	648	402	the scores were pooled together and the mean score was computed to determine the overall KAP of respondents. The respondents who score greater than or equal to the mean value grouped to good KAP. The attitude questions were set in Likert scale
8	Kabeta et al	2015	Oromia	Health center in Jimma	DCS	Bite victims	384	100	consecutive count	A closed and open-ended questionnaire	KAP	264	120	352	367	165	The statistical approach was adapted fromDavlin and colleagues
9	Abdela et al	2017	Oromia	Dedo district	DCS	community	135	100	multisage sampling	a semi structured and validated questionnaire	KAP	77	58	71	70	70	the scores were pooled together and the mean score was computed to determine the overall KAP of respondents. The respondents who score greater than or equal to the mean value grouped to good KAP. The attitude questions were set in Likert scale
10	Digafe et al	2015	Amhara	Gondar Zuria district	DCS	community	400	100	sytematic random sampling	face to face interview using pretested and structured questionnaires	KAP	361	39	397	271	190
11	Ahmed et al	2022	Oromia	Chiro town	ACS	community	326	100	Simple random sampling	interviewer administered a pretested structured questionnaire	KAP	176	150	170	160	154	Based on the mean score, knowledge and rabies pre- vention practice were categorized as good for those who had a score above or equal to the mean and poor for those who had a score below the mean. The study participants’ attitudes toward rabies and its prevention were classified as positive for those who scored above or equal to the mean and negative for those who scored below the mean
12	Wolelaw et al	2022	Amhara	Bure Zuria district	ACS	community	609	100	Simple random sampling	interviewer administered a pretested structured questionnaire		413	196	349	312	264	Based on the mean score, knowledge and rabies pre- vention practice were categorized as good for those who had a score above or equal to the mean and poor for those who had a score below the mean. The study participants’ attitudes toward rabies and its prevention were classified as positive for those who scored above or equal to the mean and negative for those who scored below the mean
13	Bihon et al	2020	Amhara	Gondar(Dera, Ebnat and Debretabor)	DCS	community	384	100	multistage sampling	face to face interview using pretested and structured questionnaires	KAP	274	110	188	188	188	KAP scoring was done by modifying the method described by [35] by giving “1” for correct answers and “zero” for wrong and unknown answers. Respondents who scored greater than or equal to the mean value (Mean = 13.35) was grouped as having good KAP and the score less than the mean value was considered as Poor KAP level
14	Ali et al	2013	Addis Ababa	Addis Ababa (3 kebeles in each subcities )	DCS	community	1240	100	multistage sampling	face to face interview using pretested and structured questionnaires	KAP	550	690	93	230	143	the scores were pooled together and the mean score was computed to determine the overall KAP of respondents. The respondents who score greater than or equal to the mean value grouped to good KAP.
15	Mamuye et al	2016	SNNPR	Hawasa	DCS	community	410	100	multistage sampling	face to face interview using pretested and structured questionnaires		244	166	220	220	220	the scores were pooled together and the mean score was computed to determine the overall KAP of respondents. The respondents who score greater than or equal to the mean value grouped to good KAP.
16	Gebeyaw et al	2020	Amhara	Mersa town	DCS	community	138	100	sytematic random sampling	face-to-face interviews using structured and pretest questionnaires	KAP	90	48	23	40	38	count correct respose for KAP
17	Newayeselassie et al	2012	Addis Ababa	Addis Ababa	DCS	community	315	100	Simple random sampling	face-to-face interviews using structured and pretest questionnaires	KA	232	83	286	192	NA	count
18	Tolosa and Mengistu	2017	Oromia	Nekemte	DCS	community	384	100	multistage sampling	face to face interview using pretested and structured questionnaires	KAP	230	154	204	204	204	Respondents who answered the questions correctly had got one mark and zero for incorrect or do not know responses. Then, the responses for which respondents give correct answer was counted and scored. This score was then pooled together and the mean score was computed to determine the overall KAP of respondents. Respondents who scored greater than or equal to the mean value (Mean=10.55, SD=3.574)…
19	Abdela and Teshome	2017	Oromia	Munesa district	ACS	Community	150	100	systematic random sampling	face-to-face interview using a semi structured pretested questionnaire.	KAP	89	61	86	86	86	Respondents who answered the questions correctly had got one mark and zero for incorrect or do not know responses. Then, the responses for which respondents give correct answer was counted and scored. This score was then pooled together and the mean score was computed to determine the overall KAP of respondents. Respondents who scored greater than or equal to the mean value (Mean=10.55, SD=3.574)…
20	Birasa et al	2020	Oromia	MEDAWELABU DISTRICT	DCS	community	400	94.8	multistage sampling	face-to-face interview using a semi structured pretested questionnaire.	KAP	280	120	352	108	108	count correct respose for KAP
21	Gumi et al	2019	Oromia	Yabello district	DCS	community	162	100	systematic random sampling	face-to-face interview using a semi structured pretested questionnaire.	KAP	140	22	94	78	79	count correct respose for KAP
22	Abera et al	2012	Addis Ababa	Arada sub city	DCS	community	384	100	multistage sampling	face to face interview using pretested and structured questionnaires	KAP	197	187	258	258	258	Respondents who answered the questions correctly had got one mark and zero for incorrect or do not know responses. Then, the responses for which respondents give correct answer was counted and scored. This score was then pooled together and the mean score was computed to determine the overall KAP of respondents. Respondents who scored greater than or equal to the mean value were grouped to good K…
23	Dabuma et al	2017	Oromia	Ambo zuria	DCS	community	386	100				183	203	178	195	245	Knowledge, attitude and practice were classifed as “poor” for those scored below mean and “good” for those scored above the mean
24	Jama and mengistu	2023	Somali	Jigjiga zuria woreda	DCS	community	384	100	systematic random sampling	a semi-structured questionnaire by face-toface interviews	KAP	262	122	274	274	274
25	Fesseha and Abebe	2020	SNNPR	Jinka	DCS	community	330	100	systematic random sampling	a semi-structured questionnaire by face-toface interviews	KAP	141	189	282	282	282
26	Tamiru et al	2022	Oromia	Nekemte	DCs	community	633	100	systematic random sampling	semi-structured questionnaire complemented with an interview	KAP	287	346	354	354	354	To measure the level of various aspects of KAP, the questionnaire was divided into three distinct categories. The analysis of the category module was done based on a scalar scoring method. There are two types of questions, with some questions having two possible answers, which were given one point for a correct response and zero points for an uncertain response. The other type of question had thr…
27	Wassihune et al	2017	Amhara	Injibara town	DCS	community	360	100	systematic random sampling	semi-structured questionnaire complemented with an interview	KAP	258	102	184	184	184	The number of questions for which the respondent gave correct responses was counted and scored. The score was then pooled together and the mean score was computed to determine the overall KAP of respondents, and in effect respondents who had scored greater than or equal to the mean value for the specific independent variable sub-components and then recorded as “Good KAP” as or less than the mean …
							11150					6736	4414	6469	6074	5315
